# Supplementary material for: Comparison of the Correlations of Microbial Community and Volatile Compounds between Pit-Mud and Fermented Grains of Compound-Flavor Baijiu
Source: Foods. 2024 Jan 8;13(2):203. doi: 10.3390/foods13020203 (PMC10814010; doi:10.3390/foods13020203)
Supplement: Supplementary file 1 [file foods-13-00203-s001.zip]

Archive with 1 entries (1 files):
- foods-2787640-supplementary.pdf
